# Supplementary material for: Outcomes with Single Tremelimumab Regular Interval Durvalumab (STRIDE) for Unresectable Hepatocellular Carcinoma in the US Veterans Administration
Source: Cancers (Basel). 2026 Mar 26;18(7):1085. doi: 10.3390/cancers18071085 (PMC13072021; doi:10.3390/cancers18071085)
Supplement: Supplementary file 1 [file cancers-18-01085-s001.zip]

Archive with 1 entries (1 files):
- cancers-4167154-supplementary.pdf
